# Supplementary material for: Sensory Integration Disorders in Patients with Multiple Sclerosis
Source: J Clin Med. 2022 Sep 1;11(17):5183. doi: 10.3390/jcm11175183 (PMC9457514; doi:10.3390/jcm11175183)
Supplement: Supplementary file 1 [file jcm-11-05183-s001.zip]

Archive with 1 entries (1 files):
- jcm-1858623-supplementary.pdf
